# Supplementary material for: Ecological memory of recurrent drought modifies soil processes via changes in soil microbial community
Source: Nat Commun. 2021 Sep 6;12:5308. doi: 10.1038/s41467-021-25675-4 (PMC8421443; doi:10.1038/s41467-021-25675-4)
Supplement: Supplementary file 4 — Dataset 1. [file 41467_2021_25675_MOESM4_ESM.xlsx]

## Sheet: Data
Plot	Treatment	Harvest year	soil.moisture	pH	soilC	soilN	soilP	no3	nh4	din	dip	AA	don	dop	doc	mbc	mbn	mbp	general	bacteria	gram pos	gram neg	fungi	actino	protozoa	total	nlfa.amf	total bacteria	total fungi	fungi:bacteria	gpos:gneg	cellobiosidase	glucosidase	endochitinase	exochitinase	phosphatase	leucine_aminopeptidase	tyrosine_aminopeptidase	β_xylosidase	lipase	sulfatase	CN acquisition	CP acquisition	NP acquisition	cue	Mass.specific.growth.rates	Mass.specific.resp.rates	CN acquisition reduced	CP acquisition reduced
MC1	Control	2017	0.719719	4.705	6.94004	0.635853	0.119689	0.424011	2.60678	3.03079	1.03114	16.7919	38.0609	9.03082	212.055	1526.96	344.428	11.7168	3216.66	77.0535	1504.87	919.421	3416.54	373.15	141.812	9649.52	766.797	2501.35	3416.54	1.36588	1.63676	117.821	1196.67	59.1051	344.399	4400.87	38.3854	20.3704	177.115	25.0444	482.059	1.19363	0.890954	0.731401	0.203281	0.022636	2.05677	1.54753	0.486237
MC2	Control	2017	0.649834	4.845	6.07658	0.588412	0.113081	0.723908	5.3103	6.0342	0.621167	20.2248	33.7677	8.9407	171.285	3198.16	306.577	8.84222	2685.19	25.1817	1486.44	813.16	2497.96	420.278	95.5658	8023.78	844.035	2324.79	2497.96	1.07449	1.82798	71.9088	949.756	32.6542	162.435	2875.98	35.1182	19.3229	131.405	23.0204	371.634	1.28089	0.907531	0.693053	0.364917	0.0193055	0.777799	1.62617	0.437708
MC3	Control	2017	0.635025	5.185	6.98924	0.710688	0.135243	2.59216	1.56837	4.16052	1.16481	7.83519	29.2289	8.9147	117.802	1197.78	268.196	9.83861	2504.24	26.031	1369.81	858.656	2396.91	424.103	99.7633	7679.51	867.695	2254.49	2396.91	1.06317	1.59529	130.753	1011.49	31.3185	200.977	2412.72	33.0169	20.5152	116.104	17.2531	311.889	1.26449	0.927518	0.726119	0.183936	0.0227259	2.33415	1.66162	0.442216
MC4	Control	2017	0.712173	6.405	7.23155	0.721612	0.136243	10.1748	2.36922	12.544	7.89674	7.47585	27.2177		119.392	2077.63	458.776	21.9653	2718.14	75.3104	1453.93	1016.57	2673.1	564.115	123.984	8625.15	703.904	2545.81	2673.1	1.05	1.43023	57.3344	1033.93	37.8495	294.45	2770.29	26.6107	22.222	129.006	15.2835	321.338	1.1979	0.914656	0.749762	0.253553	0.0191614	1.3059	1.66612	0.458402
MR1	1-year drought	2017	0.159574	5.235	6.75067	0.62471	0.0887734	1.12018	6.91834	8.03852	0.419595	8.99076	35.494	5.79725	278.325	2040.55	248.739	7.03617	2184.89	54.3752	1016.71	675.363	2310.88	330.815	67.5293	6640.56	607.335	1746.45	2310.88	1.32319	1.50543	30.2074	427.427	14.5594	99.5781	862.679	11.6125	6.63839	46.975	15.8618	144.727	1.2802	0.946919	0.722738	0.22315	0.0331445	2.71924	1.85555	0.396186
MR2	1-year drought	2017	0.112272	4.815	4.83458	0.459603	0.0797674	0.179478	24.071	24.2505	1.25295	13.0293	54.2166	8.32372	389.075	1980.06	244.101	5.00574	2392.01	60.4697	1073.43	672.498	2560.85	351.998	61.9612	7173.22	522.427	1806.4	2560.85	1.41765	1.59619	27.4267	520.93	18.4736	145.016	1264.66	11.8647	8.33307	56.979	20.9876	132.661	1.23529	0.915793	0.729884	0.148567	0.0384351	5.18737	1.8332	0.408305
MR3	1-year drought	2017	0.158218	5.315	6.27323	0.599209	0.108432	2.5961	11.7986	14.3947	1.49747	9.59667	42.0825	7.5749	318.275	2854.34	203.317	6.31967	2513.05	22.8351	1390.51	767.603	2278.54	437.197	58.6088	7468.35	621.687	2180.95	2278.54	1.04475	1.8115	78.2167	733.856	20.5764	199.884	1604.16	16.7641	10.5014	67.3288	42.3315	183.23	1.23836	0.933227	0.746891	0.247653	0.0349145	2.49435	1.8227	0.409756
MR4	1-year drought	2017	0.155659	4.955	8.54036	0.769531	0.123066	0.413798	12.597	13.0108	2.24018	20.1768	67.8723	6.8397	434.829	3678.22	252.058	7.13904	3012.83	84.0552	1452.43	864.569	3015.96	407.369	60.1801	8897.4	639.859	2401.05	3015.96	1.2561	1.67994	77.7859	861.842	20.1315	156.602	1909.16	19.693	11.2779	92.9986	31.6405	264.994	1.3062	0.936153	0.706357	0.283642	0.0392238	2.32632	1.83447	0.397421
R1a	10-year drought	2017	0.188249	5.425	8.40872	0.775711	0.103851	3.29237	12.8767	16.1691	3.69747	9.07665	55.159	6.26411	272.492	1816.25	329.84	11.4009	2456.56	67.9739	1112	699.453	2534.19	383.891	79.4822	7333.55	644.854	1879.42	2534.19	1.34839	1.58981	164.175	1660.9	36.2158	350.246	2663.91	25.0825	22.1593	151.404	34.2898	169.599	1.2526	0.957222	0.769867	0.238271	0.0703128	5.27117	1.80164	0.455084
R1b	10-year drought	2017	0.105694	6.03	8.23	0.778226	0.132579	4.2933	8.29723	12.5905	6.64667	13.9957	52.7742	5.50072	595.524	1236.69	384.375	11.3393	2230.85	62.5938	1031.2	679.71	2253.27	398.734	77.5132	6733.88	600.462	1773.51	2253.27	1.27052	1.51712	105.534	1514.29	33.0605	250.146	1395.9	15.7612	18.0277	100.795	19.1572	128.915	1.29565	1.02685	0.795285	0.0810206	0.0419854	11.1515	1.88333	0.48311
R2a	10-year drought	2017	0.101968	6.02	6.45892	0.615126	0.0999578	1.70363	4.55191	6.25554	4.16345	8.78153	36.9417	3.57193	464.093	2004.48	316.153	11.6761	2617.85	68.946	1131.88	756.45	2707.13	510.492	78.0961	7870.85	887.441	1957.28	2707.13	1.38311	1.49631	36.2113	628.814	12.2583	104.835	656.673	11.7109	13.3231	65.1937	11.6163	90.5756	1.33337	1.01909	0.764079	0.146197	0.0385488	5.26425	2.02842	0.386332
R2b	10-year drought	2017	0.119057	4.735	8.71094	0.781571	0.1125	0.433046	10.2063	10.6394	1.27304	13.9508	62.2259	8.81835	404.271	1489.52	276.669	5.87646	2483.49	61.8255	1154.56	609.015	2446.42	308.93	51.8955	7116.14	235.589	1825.4	2446.42	1.34021	1.89579	87.7687	882.567	18.4616	192.081	1341.15	22.2142	14.4621	104.226	19.0434	199.098	1.26985	0.974874	0.765179	0.100007	0.0329003	6.86901	1.83041	0.404885
[truncated: 5 more columns]

## Sheet: Unit
	Data	Unit	Comment
1	soil.moisture	%
2	pH
3	soilC	%
4	soilN	%
5	soilP	%
6	no3	µg NO3-N/g-DW
7	nh4	µg NH4-N/g-DW
8	din	µg N/g-DW
9	dip	µg P/g-DW
10	AA	µg AA-N/g-DW
11	don	µg N/g-DW
12	dop	µg P/g-DW
13	doc	µg C/g-DW
14	mbc	µg C/g-DW
15	mbn	µg N/g-DW
16	mbp	µg P/g-DW
17	general	nmol C / g-DW
18	bacteria	nmol C / g-DW
19	gram pos	nmol C / g-DW
20	gram neg	nmol C / g-DW
21	fungi	nmol C / g-DW
22	actino	nmol C / g-DW
23	protozoa	nmol C / g-DW
24	total	nmol C / g-DW
25	nlfa.amf	nmol C / g-DW
26	total bacteria	nmol C / g-DW
27	total fungi	nmol C / g-DW
28	fungi:bacteria	nmol h-1 g dry soil-1
29	gpos:gneg	nmol h-1 g dry soil-1
30	cellobiosidase	nmol h-1 g dry soil-1
31	glucosidase	nmol h-1 g dry soil-1
32	endochitinase	nmol h-1 g dry soil-1
33	exochitinase	nmol h-1 g dry soil-1
34	phosphatase	nmol h-1 g dry soil-1
35	leucine_aminopeptidase	nmol h-1 g dry soil-1
36	tyrosine_aminopeptidase	nmol h-1 g dry soil-1
37	β_xylosidase	nmol h-1 g dry soil-1
38	lipase	nmol h-1 g dry soil-1
39	sulfatase	nmol h-1 g dry soil-1
40	CN acquisition	unitless
41	CP acquisition	unitless
42	NP acquisition	unitless
43	cue	unitless
44	Mass.specific.growth.rates	mgC g -1microbial C h-1
45	Mass.specific.resp.rates	mgC g -1microbial C h-1
46	CN acquisition reduced	unitless	Calculated from the reduced enzyme data for comparison between 2017, 2011 and 2012 harvests
47	CP acquisition reduced	unitless	Calculated from the reduced enzyme data for comparison between 2017, 2011 and 2012 harvests
48	NP acquisition reduced	unitless	Calculated from the reduced enzyme data for comparison between 2017, 2011 and 2012 harvests
49	MF	unitless	Multifunctionality index
50	BC_16S	unitless	Bray-Curtis dissimilarity index for 16S
51	BC_ITS	unitless	Bray-Curtis dissimilarity index for ITS1
52	BC_AMF	unitless	Bray-Curtis dissimilarity index for AMF

## Sheet: PLFA 2017
Sample	treatment	14:00:00	15:1a	i15:0	a15:0	15:00:00	16:1a	i16:0	16:1b	16:1w7	16:1c	16:1w5	16:00:00	17:1a	i/a17:0	17:1b	i17:0	a17:0	17:1w10	cy17:0	a18:0	18:2a	18:2w6,9	cis 18:1w9	trans 18:1w9	18:1wX	18:00:00	a19:0	i19:0	cy19:0	19:1a	20:4w6,9,12,15	20:5w6,9,12,15,18
R1a	10 y drought	67.9739	79.5869	303.966	312.568	40.998	51.1627	202.803	132.801	448.178	93.7957	313.416	658.93	192.932	338.109	75.6409	89.1065	97.7939	60.6605	201.423	64.7615	44.3639	507.196	749.623	963.959	100.592	164.397	119.524	288.263	49.8511	409.296	79.4822	64.2062
R1b	10 y drought	62.5938	75.279	309.47	262.161	37.376	55.7098	189.044	129.179	449.659	76.3705	312.812	621.041	158.557	329.452	41.3614	93.8133	89.4325	56.8383	195.871	49.9083	51.7741	408.646	650.925	880.891	111.673	137.509	143.144	212.864	34.1798	387.227	77.5132	47.6044
R2a	10 y drought	68.946	26.5377	97.8155	239.697	44.2982	68.3425	215.014	146.503	495.603	78.8004	330.828	775.991	205.02	408.793	46.7921	106.366	102.52	63.1004	212.606	63.2199	54.4463	574.68	788.718	1012.9	101.613	159.49	141.263	259.32	48.242	451.606	78.0961	65.5587
R2b	10 y drought	61.8255	70.459	302.431	323.948	39.0273	53.714	201.928	131.627	351.393	71.4035	264.669	654.725	135.119	255.295	47.2748	98.2069	117.743	47.4387	212.468	71.2778	40.5196	468.3	754.468	958.982	117.701	159.641	136.408	241.316	45.1539	594.925	51.8955	13.3034
MR1	1 y drought	54.3752	65.3739	286.487	293.976	32.9731	43.717	158.246	129.626	417.721	64.2276	332.418	638.724	147.852	285.331	43.4438	101.537	105.16	44.4336	204.396	38.3304	33.6664	417.912	644.381	916.166	125.03	144.822	97.1503	215.137	53.2463	401.352	67.5293	55.7056
MR2	1 y drought	60.4697	23.9492	57.1435	256.435	41.8939	54.6296	192.154	133.971	419.626	58.1178	320.433	664.836	156.133	295.947	50.8164	109.796	116.956	48.6904	204.623	58.9623	48.086	573.261	760.909	906.247	132.626	180.471	112.755	228.519	48.2498	459.074	61.9612	63.282
MR3	1 y drought	22.8351	22.5982	418.942	374.846	49.6361	76.3931	240.628	157.904	491.345	96.248	339.64	736.838	3.09321	369.709	59.178	121.661	123.024	61.7726	228.501	61.7741	37.8302	449.957	679.33	809.615	114.459	155.432	98.0887	251.722	47.7559	407.384	58.6088	52.353
MR4	1 y drought	84.0552	20.1983	379.411	431.651	45.2381	64.1777	240.571	180.376	525.036	93.5711	432.661	830.969	187.503	351.921	64.2604	132.898	149.682	62.1492	283.136	72.9763	60.2435	501.744	913.034	1168.52	178.106	194.12	136.187	300.054	56.3972	590.491	60.1801	20.4375
MC1	control	77.0535	94.7168	425.699	428.194	50.7232	54.6352	219.531	194.67	600.697	77.5684	500.999	964.337	3.91944	331.73	64.1711	150.613	182.125	22.6722	267.642	47.9873	51.0885	656.571	982.182	1276.79	211.843	245.032	146.896	264.77	51.0811	609.69	141.812	102.393
MC2	control	25.1817	100.973	455.083	402.691	47.9088	68.1129	252.053	166.774	513.291	89.4423	384.465	795.763	3.33859	349.535	59.8202	150.273	170.849	23.0291	246.175	7.58664	37.8117	420.505	717.987	975.001	148.604	199.461	104.525	266.488	53.6941	459.887	95.5658	54.3902
MC3	control	26.031	27.3562	85.4447	382.853	49.6388	70.1954	214.212	159.402	568.063	80.998	405.897	759.361	0.70721	358.438	54.4859	148.045	134.029	56.4698	245.229	8.02194	42.4443	425.271	676.661	889.083	125.269	187.507	87.3645	247.172	45.363	356.826	99.7633	66.3094
MC4	control	75.3104	78.8928	454.59	400.642	41.5427	65.1769	220.609	178.062	696.647	71.1757	473.928	745.481	3.12745	474.173	68.2141	156.665	169.815	38.3059	285.738	10.0678	58.4247	410.803	694.289	1094.08	166.207	185.598	155.237	205.934	34.1868	445.855	123.984	65.586

## Sheet: PLFA 2011
Plot	Treatment	Harvest year	i14:0	14:0	i15:0	a15:0	15:0	i16:0	a16:0	16:0	16:1w5	16:1w7	16:1a	16:1b	16:1c	i17:0	a17:0	17:0	cy17:0	17:1a	18:0	10Me18:0	18:1w9 cis	18:1a	18:1b	18:2w6,9	18:3w6,9,12	cy19:0	19:1a	18:3w9,12,15	20:0
R10	1-year drought	2011	160.25	108.734	635.52	601.764	75.8405	405.987	71.2164	1911.64	184.547	158.21	1149.9	442.055	718.913	235.346	239.902	68.1938	626.391	70.512	24.3677	481.915	2242.57	3588.77	327.028	3.8637	399.972	180.515	1106.79	12.3565	71.7754
R11	1-year drought	2011	76.8848	59.5182	484.876	415.664	47.3476	269.682	50.0779	1193.73	132.081	108.512	921.643	401.638	452.284	195.023	186.64	44.7532	495.538	53.353	11.2462	265.817	1163.62	2485.88	188.019	211	127.111	92.7329	651.504	12.8147	53.4988
R12	1-year drought	2011	109.783	82.5594	569.935	535.085	57.8281	329.976	61.4252	1378.86	155.943	135.361	921.052	447.962	510.263	205.808	211.047	48.3556	491.51	60.5756	28.3365	351.315	1530.39	2557.95	237.846	349.901	93.4376	101.989	762.927	9.80587	56.9126
R13	1-year drought	2011	110.331	80.878	577.66	516.547	58.5222	354.313	65.5874	1.83242	1445.85	187.38	1088.65	426.13	597.773	252.848	251.421	57.6833	603.423	60.2399	15.9607	335.883	1433.82	2872.65	209.786	270.218	151.002	119.306	757.745	11.7373	57.4975
K3	Control	2011	16.8569	15.5698	232.647	222.137	32.8737	212.676	41.6749	1299.16	118.009	74.6998	683.244	318.165	424.497	174.953	171.496	45.427	409.856	55.3071	17.6022	367.009	1342.8	2791.79	259.614	390.669	167.917	108.144	815.442	9.9286	57.4766
K5	Control	2011	86.1568	57.4682	482.322	476.209	53.1044	326.065	62.0974	1471.68	160.584	113.864	1053.53	453.562	596.597	224.512	223.669	62.3174	489.427	62.4582	13.8929	361.474	1590.93	3310.21	298.285	421.425	137.502	125.174	847.984	14.1012	62.5838
K6	Control	2011	75.8907	52.5455	540.505	526.261	52.6354	349.211	65.9356	1509.18	186.11	115.501	1165.88	480.39	618.138	266.835	253.18	62.9065	625.609	72.5515	374.952	361.506	1476.94	3675.5	285.99	225.621	165.79	128.51	971.511	19.3144	72.8607
K7	Control	2011	149.467	98.355	603.295	609.479	54.1431	304.468	68.1809	1458.8	163.925	108.811	1028.07	380.003	559.303	198.527	191.146	44.091	434.48	52.568	15.222	404.815	1214.2	2541.47	219.112	257.043	106.876	86.3593	683.111	9.85513	50.5223

## Sheet: PLFA 2012
Plot	Treatment	Harvest year	i14:0	14:0	i15:0	a15:0	15:0	i16:0	a16:0	16:0	16:1w5	16:1w7	16:1a	16:1b	16:1c	i17:0	a17:0	17:0	cy17:0	17:1a	18:0	10Me18:0	18:1w9 cis	18:1a	18:1b	18:2w6,9	18:3w6,9,12	cy19:0	19:1a	18:3w9,12,15	20:0
R1b	5-year drought	2012	120.011	58.9509	412.476	376.511	47.5384	296.711	50.5382	1191.42	113.108	125.794	1260.51	191.308	458.916	165.752	163.182	48.4696	473.82	42.0442	106.671	331.475	1608.15	2578.02	196.418	385.17	50.8689	25.3737	708.549	89.5129	54.9676
R2a	5-year drought	2012	87.4553	46.0379	337.805	337.978	45.4743	265.702	38.3485	1057.67	81.6341	80.6257	674.721	117.98	314.472	117.94	151.026	29.5678	353.798	37.5346	33.4154	174.777	1093.83	1815.82	131.887	374.639	80.4238	0	743.396	77.5797	50.6041
R2b	5-year drought	2012	160.862	67.1381	459.575	497.946	43.8175	259.438	50.335	1013.03	112.906	104.471	943.817	136.219	385.129	132.363	142.554	47.5745	429.404	42.0932	50.8064	172.908	1093.19	1875.37	127.396	197.641	62.5617	0	748.531	44.4326	49.5908
R10	2-year drought	2012	126.23	69.3835	423.397	425.14	48.3606	274.653	49.3404	1089.32	110.051	99.8061	826.689	152.593	404.199	134.682	127.15	50.2987	380.465	38.0589	39.1332	165.685	1194.56	1879.84	149.275	286.267	92.3717	0	662.815	65.6995	54.3925
R11	2-year drought	2012	46.1562	35.3841	361.759	335.489	39.0269	222.878	36.441	861.973	88.4468	93.7194	914.595	165.94	344.734	145.854	113.588	42.3176	413.499	34.4704	42.1764	139.503	847.433	1615.7	132.001	204.582	84.9494	0	354.253	61.3012	57.5247
R12	2-year drought	2012	118.752	80.1449	454.832	430.221	51.5922	279.533	53.0417	969.224	91.5149	89.1854	798.95	154.633	344.761	137.159	123.072	41.7306	365.073	34.9153	35.3763	185.938	1078.25	1619.83	130.674	295.212	74.0331	0	517.374	58.6404	50.1187
R13	2-year drought	2012	43.4875	31.0763	335.847	307.117	37.4335	242.928	42.0881	1034.61	88.4563	78.9279	820.942	147.05	324.586	143.807	244.628	40.6779	390.197	35.3072	22.0487	172.32	799.954	1787.25	103.304	264.767	82.2012	61.4958	423.426	75.5375	55.2071
MK1	Control	2012	134.855	71.5708	448.156	450.861	46.8291	246.908	49.0563	1145.8	112.128	104.87	916.725	82.427	421.455	136.777	129.501	41.8609	387.342	41.5	41.164	235.044	1252.25	2032.48	182.763	379.95	55.4248	5.23763	637.692	67.9913	53.3685
MK2	Control	2012	98.84	55.9304	490.299	435.091	50.7702	304.224	60.0363	1292.35	121.634	87.3798	1076.86	272.878	499.947	203.146	179.505	44.5508	451.638	49.1147	46.7843	258.868	1350.25	2420.85	214.6	333.161	60.4226	0	707.51	80.7005	62.7513
MK3	Control	2012	181.026	91.4831	550.53	540.129	63.5434	348.791	71.4279	1432.98	125.883	114.77	1054.77	243.535	523.397	186.31	170.195	46.8877	470.736	46.3263	47.4559	289.334	1535.02	2357.72	187.803	462.654	53.5685	115.851	580.185	63.742	71.3825
MK4	Control	2012	55.0274	39.3786	372.254	327.481	41.0553	235.048	47.3786	1002.64	99.825	78.4294	848.821	240.055	388.724	166.709	141.007	38.0464	355.044	40.4927	30.6808	219.312	1015.89	2044.82	160.831	300	69.2262	67.3424	486.671	41.4633	52.8263
